# Supplementary material for: Value Addition to African Natural Product-Based Drug Discovery Initiatives
Source: J Nat Prod. 2025 Jul 29;88(8):2018–28. doi: 10.1021/acs.jnatprod.5c00446 (PMC12379162; doi:10.1021/acs.jnatprod.5c00446)
Supplement: Supplementary file 1 [file np5c00446_si_001.xlsx]

## Sheet: Methodology
	Figure 2 in the main text was developed through the following analytical process: (1) Initial Compound Compilation: All compounds falling under the catergories of N and ND in the Newman and Cragg, 2020 article (Supplementary data - https://pubs.acs.org/doi/10.1021/acs.jnatprod.9b01285#_i46) were compiled into a comprehensive list of approximately 500 compounds. (2) Source of Origin Identification…
	Broad Disease Area	Disease Categories
	Oncology (Cancer)	Anticancer
	Cardiovascular Diseases	Antithrombotic, Antihypertensive agent, Antihypertensive agent, Cardiotonic, Cardiovascular disease, Cardiovascular system, Restenosis, Vasodilator, Vasodilator; cerebral
	Infectious Diseases	Antiviral, Antibacterial, Beta-lactamase inhibitor, Antifungal, Antiparasitic, Amoebicide, Amoebicide, emetic, Anthelmintic
	Metabolic & Endocrine Disorders	Hypertriglyceridemia, Antidiabetic, Antiobesity, Hypocholesterolemic, Lipoprotein disorders
	Neurological & Neurodegenerative Disorders	Pain, Neuropathic pain, Alzheimer's Disease, Epilepsy (Antiepileptic), Multiple sclerosis, Analeptic, Analgesic, Analgesic/antitussive, Antinauseant, Muscle relaxant, Opiod-induced constipation, Sedative, Skeletal muscle relaxant, Smooth muscle relaxant, Sympathomimetic
	Autoimmune & Immune-related Disorders	Immunostimulant, Immunosuppressant, Autoimmune diseases
	Gastrointestinal Disorders	Gastric ulcer; Gastritis, Antiulcer, Antidiarrheal, Antidysentery, Constipation, Diuretic, vasodilator, Gastroprotectant, Laxative
	Hematological Disorders	Anemia, sickle cell, Antihyperprolactinemia, Homocystinuria
	Respiratory Diseases	Antitussive, Bronchodilator
	Skeletal & Muscular Disorders	Antiarthritic, Osteoarthritis, Calcium metabolism
	Dermatological & Allergic Conditions	Antiallergic, Antiacne, Immediate allergy, Genital warts
	Urological & Reproductive Disorders	Benign prostatic hypertrophy, Aphrodisiac
	Psychiatric & Mental Health Conditions	Antinarcotic, Anticholinergic, Sympathomimetic, antihistamine
	Toxicology & Poisoning	Liver disorders; Poisoning, Piscicide, Insecticide, Insecticide
	Other/Unclassified	Cholinesterase inhibitor, Antimiotic, Parasympathomimetic, Rubefacient, Vulnerary

## Sheet: ES1 - Microbial Derived
Generic Name	Trade Name	Disease	Category of Source	Source (Organism)	Literature source	Source of origin (Information source)
Pergolide mesylate	Permax	Alzheimer's Disease	ND	Microbial	Newman and Cragg, 2020	https://pubs.acs.org/doi/10.1021/op0501747
Pimecrolimus (SDZ-ASM-981	Elidel	Antiallergic	ND	Microbial	Newman and Cragg, 2020	https://www.cancer.gov/publications/dictionaries/cancer-drug/def/pimecrolimus and https://pubchem.ncbi.nlm.nih.gov/compound/Immunomycin
Cefoperazone sodium	Cefobis	Antibacterial	ND	Microbial	Newman and Cragg, 2020	https://go.drugbank.com/drugs/DB01329
Cefotiam HCL	Pansporin	Antibacterial	ND	Microbial	Newman and Cragg, 2020	https://pubchem.ncbi.nlm.nih.gov/compound/Cefotiam
Cefsoludin sodium	Takesulin	Antibacterial	ND	Microbial	Newman and Cragg, 2020	https://pubchem.ncbi.nlm.nih.gov/compound/Cefsulodin-sodium
Netilimicin Sulfate	Netromicine	Antibacterial	N	Microbial	Newman and Cragg, 2020	https://pubchem.ncbi.nlm.nih.gov/compound/Netilmicin-Sulfate
Apalcillin Sodium	Lumota	Antibacterial	ND	Microbial	Newman and Cragg, 2020	https://pubchem.ncbi.nlm.nih.gov/compound/sodium%20ampicillin
Ceftizoxime Sodium	Epocelin	Antibacterial	ND	Microbial	Newman and Cragg, 2020	https://pubchem.ncbi.nlm.nih.gov/compound/23663938
Ceftriaxone Sodium	Rocephin	Antibacterial	ND	Microbial	Newman and Cragg, 2020	https://pubchem.ncbi.nlm.nih.gov/compound/23679441
Micronomicin Sulfate	Sagamicin	Antibacterial	N	Microbial	Newman and Cragg, 2020	https://pubchem.ncbi.nlm.nih.gov/compound/Micronomicin
Moxalactam Disodium	Shiomarin	Antibacterial	ND	Microbial	Newman and Cragg, 2020	https://doi.org/10.1001/archopht.1984.01040030349036
Cefmenoxime HCL	Tacef	Antibacterial	ND	Microbial	Newman and Cragg, 2020	https://pubchem.ncbi.nlm.nih.gov/compound/11954009
Ceftazidime	Fortam	Antibacterial	ND	Microbial	Newman and Cragg, 2020	https://pubchem.ncbi.nlm.nih.gov/compound/5481173
Aztreonam	Azactam	Antibacterial	ND	Microbial	Newman and Cragg, 2020	https://pubchem.ncbi.nlm.nih.gov/compound/5742832
Cefonicid Sodium	Monocid	Antibacterial	ND	Microbial	Newman and Cragg, 2020	https://pubchem.ncbi.nlm.nih.gov/compound/43593
Ceforanide	Precef	Antibacterial	ND	Microbial	Newman and Cragg, 2020	https://pubchem.ncbi.nlm.nih.gov/compound/43507
Cefotetan Disodium	Yamatetan	Antibacterial	ND	Microbial	Newman and Cragg, 2020	https://pubchem.ncbi.nlm.nih.gov/compound/Cefotetan-Disodium
Temocillin Disodium	Temopen	Antibacterial	ND	Microbial	Newman and Cragg, 2020	https://pubchem.ncbi.nlm.nih.gov/compound/171758
Astromycin Sulfate	Fortimicin	Antibacterial	ND	Microbial	Newman and Cragg, 2020	https://pubchem.ncbi.nlm.nih.gov/compound/72734319
Cefbuperazone Sodium	Tomiporan	Antibacterial	ND	Microbial	Newman and Cragg, 2020	https://pubchem.ncbi.nlm.nih.gov/compound/23663968
Cefpiramide Sodium	Sepatren	Antibacterial	ND	Microbial	Newman and Cragg, 2020	https://pubchem.ncbi.nlm.nih.gov/compound/23663969
Imipenem/Cilastatin	Zienam	Antibacterial	ND	Microbial	Newman and Cragg, 2020	https://pubchem.ncbi.nlm.nih.gov/compound/104838
Miokamycin	Miocamycin	Antibacterial	N	Microbial	Newman and Cragg, 2020	https://doi.org/10.1093/jac/13.1.5
Mupirocin	Bactroban	Antibacterial	N	Microbial	Newman and Cragg, 2020	https://pubchem.ncbi.nlm.nih.gov/compound/446596
Rifaximin	Rifacol	Antibacterial	ND	Microbial	Newman and Cragg, 2020	https://pubchem.ncbi.nlm.nih.gov/compound/6436173
Rokitamycin	Ricamycin	Antibacterial	ND	Microbial	Newman and Cragg, 2020	https://doi.org/10.1179/joc.2002.14.2.115
Aspoxicillin	Doyle	Antibacterial	ND	Microbial	Newman and Cragg, 2020	https://pubchem.ncbi.nlm.nih.gov/compound/71961
Cefixime	Cefspan	Antibacterial	ND	Microbial	Newman and Cragg, 2020	https://pubchem.ncbi.nlm.nih.gov/compound/5362065
Cefminox Sodium	Meicelin	Antibacterial	ND	Microbial	Newman and Cragg, 2020	https://pubchem.ncbi.nlm.nih.gov/compound/23663397
Cefpimizole	Ajicef	Antibacterial	ND	Microbial	Newman and Cragg, 2020	https://pubchem.ncbi.nlm.nih.gov/compound/68597
Cefteram Pivoxil	Tomiron	Antibacterial	ND	Microbial	Newman and Cragg, 2020	https://pubchem.ncbi.nlm.nih.gov/compound/5362114
Cefuroxime Axetil	Zinnat	Antibacterial	ND	Microbial	Newman and Cragg, 2020	https://pubchem.ncbi.nlm.nih.gov/compound/6321416
Cefuzonam Sodium	Cosmosin	Antibacterial	ND	Microbial	Newman and Cragg, 2020	https://pubchem.ncbi.nlm.nih.gov/compound/23663965
Lenampicillin HCL	Varacillin	Antibacterial	ND	Microbial	Newman and Cragg, 2020	https://www.genome.jp/dbget-bin/www_bget?dr:D01696#:~:text=beta-Lactam%2C%20penicillin%2C%20Semisynthetic,Pathway and https://pubchem.ncbi.nlm.nih.gov/compound/Lenampicillin
Rifamixin	Normix	Antibacterial	ND	Microbial	Newman and Cragg, 2020	https://pubchem.ncbi.nlm.nih.gov/compound/6436173
Roxithromycin	Rulid	Antibacterial	ND	Microbial	Newman and Cragg, 2020	https://pubchem.ncbi.nlm.nih.gov/compound/6915744
Sultamycillin Tosylate	Unasyn	Antibacterial	ND	Microbial	Newman and Cragg, 2020	https://pubchem.ncbi.nlm.nih.gov/compound/444022
Azithromycin	Sunamed	Antibacterial	ND	Microbial	Newman and Cragg, 2020	https://pubchem.ncbi.nlm.nih.gov/compound/447043
Carumonam	Amasulin	Antibacterial	N	Microbial	Newman and Cragg, 2020	https://pubchem.ncbi.nlm.nih.gov/compound/6540466
Erythromycin Acistrate	Erasis	Antibacterial	ND	Microbial	Newman and Cragg, 2020	https://doi.org/10.1073/pnas.0803622105
Flomoxef Sodium	Flumarin	Antibacterial	ND	Microbial	Newman and Cragg, 2020	https://link.springer.com/article/10.1007/s11748-007-0208-5
Fosfomycin Trometamol	Monuril	Antibacterial	N	Microbial	Newman and Cragg, 2020	https://pubchem.ncbi.nlm.nih.gov/compound/fosfomycin
Isepamicin	Isepacin	Antibacterial	N	Microbial	Newman and Cragg, 2020	https://pubchem.ncbi.nlm.nih.gov/compound/3037209
Rifapentine	Rifampin	Antibacterial	ND	Microbial	Newman and Cragg, 2020	https://pubchem.ncbi.nlm.nih.gov/compound/135403821
Teicoplanin	Targocid	Antibacterial	N	Microbial	Newman and Cragg, 2020	https://go.drugbank.com/drugs/DB06149
Cefpodoxime Proxetil	Banan	Antibacterial	ND	Microbial	Newman and Cragg, 2020	https://pubchem.ncbi.nlm.nih.gov/compound/6526396
Arbekacin	Habekacin	Antibacterial	ND	Microbial	Newman and Cragg, 2020	https://pubchem.ncbi.nlm.nih.gov/compound/68682
Cefodizime Sodium	Neucef	Antibacterial	ND	Microbial	Newman and Cragg, 2020	https://pubchem.ncbi.nlm.nih.gov/compound/9852176
Clarithromycin	Klaricid	Antibacterial	ND	Microbial	Newman and Cragg, 2020	https://pubchem.ncbi.nlm.nih.gov/compound/84029
Cefdinir	Cefzon	Antibacterial	ND	Microbial	Newman and Cragg, 2020	https://pubchem.ncbi.nlm.nih.gov/compound/6915944
Cefetamet Pivoxil HCL	Globocef	Antibacterial	ND	Microbial	Newman and Cragg, 2020	https://pubchem.ncbi.nlm.nih.gov/compound/5485222
Cefpirome Sulfate	Cefrom	Antibacterial	ND	Microbial	Newman and Cragg, 2020	https://pubchem.ncbi.nlm.nih.gov/compound/11954008
Cefprozil	Cefzil	Antibacterial	ND	Microbial	Newman and Cragg, 2020	https://pubchem.ncbi.nlm.nih.gov/compound/5281006
Ceftibuten	Seftem	Antibacterial	ND	Microbial	Newman and Cragg, 2020	https://pubchem.ncbi.nlm.nih.gov/compound/5282242
Loracarbef	Lorabid	Antibacterial	ND	Microbial	Newman and Cragg, 2020	https://pubchem.ncbi.nlm.nih.gov/compound/5284585
Rifabutin	Mycobutin	Antibacterial	ND	Microbial	Newman and Cragg, 2020	https://www.chemeurope.com/en/encyclopedia/Rifabutin.html
Tazobactam Sodium	Tazocillin	Antibacterial	ND	Microbial	Newman and Cragg, 2020	https://pubchem.ncbi.nlm.nih.gov/compound/23663400
Cefepime	Maxipime	Antibacterial	ND	Microbial	Newman and Cragg, 2020	https://pubchem.ncbi.nlm.nih.gov/compound/5479537
Dirithromycin	Nortron	Antibacterial	ND	Microbial	Newman and Cragg, 2020	https://pubchem.ncbi.nlm.nih.gov/compound/6473883
Cefditoren Pivoxil	Meiact	Antibacterial	ND	Microbial	Newman and Cragg, 2020	https://pubchem.ncbi.nlm.nih.gov/compound/6437877
Meropenem	Merrem	Antibacterial	ND	Microbial	Newman and Cragg, 2020	https://pubchem.ncbi.nlm.nih.gov/compound/441130
Panipenem/Betamipron	Carbenin	Antibacterial	ND	Microbial	Newman and Cragg, 2020	https://pubchem.ncbi.nlm.nih.gov/compound/72015
Cefozopran HCL	Firstcin	Antibacterial	ND	Microbial	Newman and Cragg, 2020	https://pubchem.ncbi.nlm.nih.gov/compound/9690120
Cefcapene Pivoxil	Flomox	Antibacterial	ND	Microbial	Newman and Cragg, 2020	https://pubchem.ncbi.nlm.nih.gov/compound/5282438
Flurithromycin Ethylsuccinat	Ritro	Antibacterial	ND	Microbial	Newman and Cragg, 2020	https://pubchem.ncbi.nlm.nih.gov/compound/71260
Fropenam	Farom	Antibacterial	ND	Microbial	Newman and Cragg, 2020	https://pmc.ncbi.nlm.nih.gov/articles/PMC9045788/
Cefoselis	Wincef	Antibacterial	ND	Microbial	Newman and Cragg, 2020	https://pubchem.ncbi.nlm.nih.gov/compound/5748845
Dalfopristin	Synercid	Antibacterial	ND	Microbial	Newman and Cragg, 2020	https://journals.asm.org/doi/10.1128/aac.42.10.2710
Quinupristin	Synercid	Antibacterial	ND	Microbial	Newman and Cragg, 2020	https://pubchem.ncbi.nlm.nih.gov/compound/5388937
Telithromycin	Ketek	Antibacterial	ND	Microbial	Newman and Cragg, 2020	https://pubchem.ncbi.nlm.nih.gov/compound/3002190
Biapenem	Omegacin	Antibacterial	ND	Microbial	Newman and Cragg, 2020	https://pubchem.ncbi.nlm.nih.gov/compound/71339
Ertapenem Sodium	Invanz	Antibacterial	ND	Microbial	Newman and Cragg, 2020	https://pubchem.ncbi.nlm.nih.gov/compound/23674512
Daptomycin	Cubicin	Antibacterial	N	Microbial	Newman and Cragg, 2020	https://pubchem.ncbi.nlm.nih.gov/compound/21585658
Doripenem	Finibax	Antibacterial	ND	Microbial	Newman and Cragg, 2020	https://pubchem.ncbi.nlm.nih.gov/compound/73303
Tigecycline	Tygacil	Antibacterial	ND	Microbial	Newman and Cragg, 2020	https://pubchem.ncbi.nlm.nih.gov/compound/Tigecycline
Retapamulin	Altabax	Antibacterial	ND	Microbial	Newman and Cragg, 2020	https://doi.org/10.2217/17460913.2.6.591
Ceftobiprole Medocaril	Zeftera	Antibacterial	ND	Microbial	Newman and Cragg, 2020	https://pubchem.ncbi.nlm.nih.gov/compound/135413544
Telavancin HCL	Vibativ	Antibacterial	ND	Microbial	Newman and Cragg, 2020	https://pubchem.ncbi.nlm.nih.gov/compound/9812715
Ceftaroline Fosamil Acetate	Teflaro	Antibacterial	ND	Microbial	Newman and Cragg, 2020	https://pubchem.ncbi.nlm.nih.gov/compound/56841980
Fidaxomicin	Dificid	Antibacterial	N	Microbial	Newman and Cragg, 2020	https://pubchem.ncbi.nlm.nih.gov/compound/10034073
Cetolozane/Tazobactam	Zerbaxa	Antibacterial	ND	Microbial	Newman and Cragg, 2020
Dalbavancin	Dalvance	Antibacterial	ND	Microbial	Newman and Cragg, 2020	https://pubchem.ncbi.nlm.nih.gov/compound/16134627
Oritavancin	Orbactiv	Antibacterial	ND	Microbial	Newman and Cragg, 2020	https://pubchem.ncbi.nlm.nih.gov/compound/16136912
Meropenem/Vaborbactam	Vabomere	Antibacterial	ND	Microbial	Newman and Cragg, 2020
Eravacycline	Xerava	Antibacterial	ND	Microbial	Newman and Cragg, 2020	https://pubchem.ncbi.nlm.nih.gov/compound/54726192
Omadacycline	Nuzyra	Antibacterial	ND	Microbial	Newman and Cragg, 2020	https://pubchem.ncbi.nlm.nih.gov/compound/54697325
Plazomicin	Zemdri	Antibacterial	ND	Microbial	Newman and Cragg, 2020	https://pubchem.ncbi.nlm.nih.gov/compound/42613186
Sarecycline	Seysara	Antibacterial	ND	Microbial	Newman and Cragg, 2020	https://pubchem.ncbi.nlm.nih.gov/compound/54681908
Lefamulin	Xenlita	Antibacterial	ND	Microbial	Newman and Cragg, 2020	https://doi.org/10.1111/joim.13378
Aclarubicin	Aclacin	Anticancer	N	Microbial	Newman and Cragg, 2020	https://pubchem.ncbi.nlm.nih.gov/compound/451415
Peplomycin	Pepleo	Anticancer	N	Microbial	Newman and Cragg, 2020	https://pubchem.ncbi.nlm.nih.gov/compound/6852373
Epirubicin Hci	Farmorubicin	Anticancer	ND	Microbial	Newman and Cragg, 2020	https://pubchem.ncbi.nlm.nih.gov/compound/65348
Pirarubicin	Pinorubicin	Anticancer	ND	Microbial	Newman and Cragg, 2020	https://pubchem.ncbi.nlm.nih.gov/compound/11296583
Idarubicin Hydrochloride	Zavedos	Anticancer	ND	Microbial	Newman and Cragg, 2020	https://pubchem.ncbi.nlm.nih.gov/compound/636362
Pentostatin	Nipent	Anticancer	N	Microbial	Newman and Cragg, 2020	https://pubchem.ncbi.nlm.nih.gov/compound/439693
Zinostatin Stimalamer	Smancs	Anticancer	ND	Microbial	Newman and Cragg, 2020	https://doi.org/10.1007/bf01519634
Valrubicin	Valstar	Anticancer	ND	Microbial	Newman and Cragg, 2020	https://pubchem.ncbi.nlm.nih.gov/compound/454216
Amrubicin HCL	Calsed	Anticancer	ND	Microbial	Newman and Cragg, 2020	https://pubchem.ncbi.nlm.nih.gov/compound/114897
Calicheamicin		Anticancer	N	Microbial	Newman and Cragg, 2020	https://www.ebi.ac.uk/chebi/searchId.do?chebiId=64068
Ixabepilone	Ixempra	Anticancer	ND	Microbial	Newman and Cragg, 2020	https://pubchem.ncbi.nlm.nih.gov/compound/6445540
Temsirolimus	Toricel	Anticancer	ND	Microbial	Newman and Cragg, 2020	https://pubchem.ncbi.nlm.nih.gov/compound/6918289
Mifamurtide	Junovan	Anticancer	ND	Microbial	Newman and Cragg, 2020	https://pubchem.ncbi.nlm.nih.gov/compound/123133557
Romidepsin	Istodax	Anticancer	N	Microbial	Newman and Cragg, 2020	https://www.ebi.ac.uk/chebi/searchId.do?chebiId=CHEBI:61080
Carfilzomib	Kyprolis	Anticancer	ND	Microbial	Newman and Cragg, 2020	https://pubchem.ncbi.nlm.nih.gov/compound/11556711
Midostaurin	Rydapt	Anticancer	ND	Microbial	Newman and Cragg, 2020	https://pubchem.ncbi.nlm.nih.gov/compound/9829523
Padeliporfin Potassium	Stakel	Anticancer	ND	Microbial	Newman and Cragg, 2020	https://www.cancer.gov/publications/dictionaries/cancer-drug/def/padeliporfin
Acarbose	Glucobay	Antidiabetic	ND	Microbial	Newman and Cragg, 2020	https://doi.org/10.1155/2013/705418
Voglibose	Basen	Antidiabetic	N	Microbial	Newman and Cragg, 2020	https://pubchem.ncbi.nlm.nih.gov/compound/444020
Miglitol	Diastabol	Antidiabetic	ND	Microbial	Newman and Cragg, 2020	https://doi.org/10.1017/s0007114507742678
Caspofungin Acetate	Cancidas	Antifungal	ND	Microbial	Newman and Cragg, 2020	https://pubchem.ncbi.nlm.nih.gov/compound/6850808
Micafungin Sodium	Fungard	Antifungal	ND	Microbial	Newman and Cragg, 2020	https://pubchem.ncbi.nlm.nih.gov/compound/23666118
Anidulafungin	Eraxis	Antifungal	ND	Microbial	Newman and Cragg, 2020	https://www.ebi.ac.uk/chebi/searchId.do?chebiId=CHEBI:55346
Lisuride Maleate	Dopergin	Antihyperprolactinemia	ND	Microbial	Newman and Cragg, 2020	https://doi.org/10.1007/bf00426460
Metergolin	Liserdol	Antihyperprolactinemia	ND	Microbial	Newman and Cragg, 2020	https://doi.org/10.1097/00006250-198602000-00016
Cabergoline	Dostinex	Antihyperprolactinemia	ND	Microbial	Newman and Cragg, 2020	https://pubchem.ncbi.nlm.nih.gov/compound/Cabergoline
Orlistat	Xenical	Antiobesity	ND	Microbial	Newman and Cragg, 2020	https://www.ncbi.nlm.nih.gov/books/NBK542202/
Ivermectin	Mectizan	Antiparasitic	N	Microbial	Newman and Cragg, 2020	https://pubchem.ncbi.nlm.nih.gov/compound/Ivermectin
Moxidectin	moxi	Antiparasitic	ND	Microbial	Newman and Cragg, 2020	https://pubchem.ncbi.nlm.nih.gov/compound/9832912
Clavulanic Acid		Beta-Lactamase Inhibitor	N	Microbial	Brown, 1986	https://pubchem.ncbi.nlm.nih.gov/compound/5280980
Sulbactam Sodium	Sulperazone	Beta-Lactamase Inhibitor	ND	Microbial	Newman and Cragg, 2020	https://pubchem.ncbi.nlm.nih.gov/compound/23663973
Migalastat Hydrochloride	Galafold	Fabry's Disease	ND	Microbial	Newman and Cragg, 2020	https://doi.org/10.1271/bbb1961.52.661
Lovastatin	Mevacor	Hypocholesterolemic	N	Microbial	Newman and Cragg, 2020	https://pubchem.ncbi.nlm.nih.gov/compound/53232
Simvastatin	Zocor	Hypocholesterolemic	N	Microbial	Newman and Cragg, 2020	https://pubchem.ncbi.nlm.nih.gov/compound/54454
Pravastatin	Mevalotin	Hypocholesterolemic	N	Microbial	Newman and Cragg, 2020	https://pubchem.ncbi.nlm.nih.gov/compound/54687
Ubenimex	Bestatin	Immunostimulant	N	Microbial	Newman and Cragg, 2020	https://pubchem.ncbi.nlm.nih.gov/compound/72172
Lentinan	Lentinan	Immunostimulant	N	Microbial	Newman and Cragg, 2020	https://pubchem.ncbi.nlm.nih.gov/compound/37723
Schizophyllan	Sonifilan	Immunostimulant	N	Microbial	Newman and Cragg, 2020	https://doi.org/10.3390/nu13113960
Cyclosporine	Sandimmun	Immunosuppressant	N	Microbial	Newman and Cragg, 2020	https://pubchem.ncbi.nlm.nih.gov/compound/5284373
Mizoribine	Bredinin	Immunosuppressant	N	Microbial	Newman and Cragg, 2020	https://doi.org/10.1155/2009/681482
Tacrolimus	Prograf	Immunosuppressant	N	Microbial	Newman and Cragg, 2020	https://pubchem.ncbi.nlm.nih.gov/compound/445643
Gusperimus Trihydrochloride	Spanidin	Immunosuppressant	ND	Microbial	Newman and Cragg, 2020	https://pubchem.ncbi.nlm.nih.gov/compound/55361
Mycophenolate Mofetil	CellCept	Immunosuppressant	ND	Microbial	Newman and Cragg, 2020	https://pubchem.ncbi.nlm.nih.gov/compound/5281078
Mycophenolate Sodium	Myfortic	Immunosuppressant	N	Microbial	Newman and Cragg, 2020	https://pubchem.ncbi.nlm.nih.gov/compound/5281078
Everolimus	Certican	Immunosuppressant	ND	Microbial	Newman and Cragg, 2020	https://pubchem.ncbi.nlm.nih.gov/compound/6442177
Fingolimod HCL	Gilenya	Multiple Sclerosis	ND	Microbial	Newman and Cragg, 2020	https://pubchem.ncbi.nlm.nih.gov/compound/107969
Zotarolimus	Endeavor	Restenosis	ND	Microbial	Newman and Cragg, 2020	https://doi.org/10.2174/138161210794454941
Biolimus A9	BioMatrix	Restenosis	ND	Microbial	Newman and Cragg, 2020	DOI: 10.4244/EIJV9I5A93
Data summary
Total no. of drugs	137
Broad disease area
Infectious diseases	94
Anticancer	17
Autoimmune & Immune-related Disorders	10
Metabolic & Endocrine Disorders	7
Specific disease area
Antibacterial	87
Antiparasitic	2
Beta-Lactamase Inhibitor	2
Antifungal	3
Immunosuppressant	7
Immunostimulant	3
Hypocholesterolemic	3
Antihyperprolactinemia	3
Antidiabetic	3

## Sheet: ES2 - Plant Derived
Generic Name	Trade Name	Disease	Category of Source	Source (Organism)	Literature source	Source of origin (Information source)
Galanthamine Hbr	Nivalin	Alzheimer's Disease	N	Plant	Xu et al., 2024	https://pubchem.ncbi.nlm.nih.gov/compound/121587
Glaucarubin		Amoebicide	N	Plant	Taylor, 2000	https://pubchem.ncbi.nlm.nih.gov/compound/441794
Emetine		Amoebicide, Emetic	N	Plant	Taylor, 2000	https://doi.org/10.3390/molecules200611474
Picrotoxin		Analeptic	N	Plant	Taylor, 2000	https://pubchem.ncbi.nlm.nih.gov/compound/31304
Ach-02	Acheflan	Analgesic	N	Plant	Newman and Cragg, 2020	https://pubchem.ncbi.nlm.nih.gov/compound/23204
Dinalbuphine Sebacate	naldebain	Analgesic	ND	Plant	Newman and Cragg, 2020	https://doi.org/10.1124/dmd.104.002451
Benzhydrocodone/Acetoami	Apadaz	Analgesic	ND	Plant	Newman and Cragg, 2020	https://pubchem.ncbi.nlm.nih.gov/compound/49836084
Codeine		Analgesic/Antitussive	N	Plant	Taylor, 2000	https://pubchem.ncbi.nlm.nih.gov/compound/5284371
NIX-0699	Hemoxin	Anemia, Sickle Cell	NB	Plant	Newman and Cragg, 2020	https://doi.org/10.1046/j.1365-2141.2003.04536.x
Dronabinol Hemiacetate	Syndros	Anorexia	ND	Plant	Newman and Cragg, 2020	https://doi.org/10.2147/TCRM.S126849
Arecoline		Anthelmintic	N	Plant	Taylor, 2000	https://www.ncbi.nlm.nih.gov/books/NBK589584/#:~:text=Arecoline%20concentrations%20in%20areca%20nuts,are%20summarized%20in%20Table%201.3.
Agrimophol		Anthelmintic	N	Plant	Taylor, 2000	https://pubmed.ncbi.nlm.nih.gov/33199235/
Azelaic Acid	Skinoren	Antiacne	N	Plant	Newman and Cragg, 2020	https://www.acs.org/molecule-of-the-week/archive/a/azelaic-acid.html#:~:text=It%20occurs%20naturally%20in%20grains,industrially%20by%20ozonolyzing%20oleic%20acid.
Nedocromil Sodium	Tildade	Antiallergic	ND	Plant	Newman and Cragg, 2020	https://doi.org/10.3389/fphar.2017.00827
Curemisinin	Curemisinin	Antiallergic	NB	Plant	Newman and Cragg, 2020	https://www.bioponic.com/pages/curemisinin.html
Quinidine		Antiarrhythmic	N	Plant	Taylor, 2000	https://pubchem.ncbi.nlm.nih.gov/compound/441074
Zucapsaicin	Zuacta	Antiarthritic	ND	Plant	Newman and Cragg, 2020	https://pubchem.ncbi.nlm.nih.gov/compound/1548942
Icaritin		Anticancer		Plant	Xu et al., 2024	https://pubchem.ncbi.nlm.nih.gov/compound/5318980
Vincristine		Anticancer	N	Plant	Taylor, 2000	https://pubchem.ncbi.nlm.nih.gov/compound/5978
Vinblastine		Anticancer	N	Plant	Taylor, 2000	https://pubchem.ncbi.nlm.nih.gov/compound/13342
Teniposide		Anticancer	N	Plant	Taylor, 2000	https://pubchem.ncbi.nlm.nih.gov/compound/452548
Demecolcine		Anticancer	N	Plant	Taylor, 2000	https://pubchem.ncbi.nlm.nih.gov/compound/220401
Elliptinium Acetate	Celiptium	Anticancer	ND	Plant	Newman and Cragg, 2020	https://pubchem.ncbi.nlm.nih.gov/compound/42722
Solamargines	Curaderm	Anticancer	NB	Plant	Newman and Cragg, 2020	https://pubchem.ncbi.nlm.nih.gov/compound/73611
Vinorelbine	Navelbine	Anticancer	ND	Plant	Newman and Cragg, 2020	https://pubchem.ncbi.nlm.nih.gov/compound/5311497
Masoprocol	Actinex	Anticancer	N	Plant	Newman and Cragg, 2020	https://pubchem.ncbi.nlm.nih.gov/compound/71398
Paclitaxel	Taxol	Anticancer	N	Plant	Newman and Cragg, 2020	https://pubchem.ncbi.nlm.nih.gov/compound/36314
Irinotecan Hydrochloride	Campto	Anticancer	ND	Plant	Newman and Cragg, 2020	https://www.cancer.gov/publications/dictionaries/cancer-drug/def/irinotecan-hydrochloride
Docetaxel	Taxotere	Anticancer	ND	Plant	Newman and Cragg, 2020	https://www.cancer.gov/publications/dictionaries/cancer-drug/def/docetaxel
Etoposide Phosphate	Etopophos	Anticancer	ND	Plant	Newman and Cragg, 2020	https://www.ncbi.nlm.nih.gov/books/NBK557864/#:~:text=article%20%5D%20%5BPubMed%20%5D-,2.,use%20as%20an%20antineoplastic%20agent.
Topotecan Hcl	Hycamptin	Anticancer	ND	Plant	Newman and Cragg, 2020	https://doi.org/10.1007/bf00686554
Arglabin	?	Anticancer	N	Plant	Newman and Cragg, 2020	https://doi.org/10.3892/or.8.1.173
Paclitaxel Liposomal	Lipusu	Anticancer	N	Plant	Newman and Cragg, 2020	https://pubchem.ncbi.nlm.nih.gov/compound/36314
Belotecan Hydrochloride	Camtobell	Anticancer	ND	Plant	Newman and Cragg, 2020	https://www.cancer.gov/publications/dictionaries/cancer-drug/def/belotecan-hydrochloride
Talaporfin Sodium	Laserphyrin	Anticancer	ND	Plant	Newman and Cragg, 2020	https://doi.org/10.1111/j.1751-1097.2007.00092.x
Paclitaxel Nanoparticles	Abraxane	Anticancer	N	Plant	Newman and Cragg, 2020	https://pubchem.ncbi.nlm.nih.gov/compound/36314
Paclitaxel Nanoparticles	Nanoxel	Anticancer	N	Plant	Newman and Cragg, 2020	https://pubchem.ncbi.nlm.nih.gov/compound/36314
Paclitaxel Nanoparticles	Genexol-PM	Anticancer	N	Plant	Newman and Cragg, 2020	https://pubchem.ncbi.nlm.nih.gov/compound/36314
Cabazitaxel	Jevtana	Anticancer	ND	Plant	Newman and Cragg, 2020	https://doi.org/10.1021/acs.oprd.4c00414
Vinflunine	Javlor	Anticancer	ND	Plant	Newman and Cragg, 2020	https://aacrjournals.org/cancerres/article/60/18/5045/506678/Novel-Actions-of-the-Antitumor-Drugs-Vinflunine
Homoharringtonine	Ceflatonin	Anticancer	N	Plant	Newman and Cragg, 2020	https://doi.org/10.1002/cncr.24601
Ingenol Mebutate	Picato	Anticancer	N	Plant	Newman and Cragg, 2020	https://www.ncbi.nlm.nih.gov/books/NBK195598/#:~:text=Ingenol%20mebutate%20(Picato)%20is%20a,of%20the%20Euphorbia%20peplus%20plant.
Paclitaxel Injection Concentrate For Nano-Dispersion	PICN	Anticancer	N	Plant	Newman and Cragg, 2020	https://pubchem.ncbi.nlm.nih.gov/compound/36314
Hyoscyamine		Anticholinergic	N	Plant	Taylor, 2000	https://go.drugbank.com/articles/A228423
Atropine		Anticholinergic	N	Plant	Taylor, 2000	https://www.ncbi.nlm.nih.gov/books/NBK548915/
Anisodine		Anticholinergic	N	Plant	Taylor, 2000	https://doi.org/10.1186/s12870-023-04690-1
Anisodamine		Anticholinergic	N	Plant	Taylor, 2000	https://synapse.patsnap.com/article/what-is-anisodamine-hydrobromide-used-for
Crofelemer	Fulyzaq	Antidiarrheal	NB	Plant	Newman and Cragg, 2020	https://doi.org/10.1124/mol.109.061051
Aesculetin		Antidysentery	N	Plant	Taylor, 2000	https://doi.org/10.3892/ol.2024.14438
Cannabidiol	Epidiolex	Antiepileptic	N	Plant	Newman and Cragg, 2020	https://www.cdc.gov/cannabis/about/about-cbd.html
Colchicine		Antigout	N	Plant	Taylor, 2000	https://doi.org/10.1111/bjd.15896
Reserpine		Antihypertensive Agent	N	Plant	Taylor, 2000	https://www.ncbi.nlm.nih.gov/books/NBK590869/
Rescinnamine		Antihypertensive Agent	N	Plant	Taylor, 2000	https://go.drugbank.com/drugs/DB01180
Deserpidine		Antihypertensive Agent	N	Plant	Taylor, 2000	https://go.drugbank.com/drugs/DB01089
Ajmalicine		Antihypertensive Agent/Alpha-Adrenergic Antagonist/Vasodilator Agent	N	Plant	Taylor, 2000	https://www.ebi.ac.uk/chebi/searchId.do?chebiId=2524#:~:text=ChEBI%20ID,several%20Rauvolfia%20and%20Catharanthus%20species.
Aescin		Antiinflammatory	N	Plant	Taylor, 2000	https://pubchem.ncbi.nlm.nih.gov/compound/6476031
Naltrexone HCI	ReVia	Antinarcotic	ND	Plant	Newman and Cragg, 2020	https://pubchem.ncbi.nlm.nih.gov/compound/5360515
Nalmefene Hcl	Revex	Antinarcotic	ND	Plant	Newman and Cragg, 2020	https://pubchem.ncbi.nlm.nih.gov/compound/5284594
Dronabinol	Marinol	Antinauseant	N	Plant	Newman and Cragg, 2020	https://pubchem.ncbi.nlm.nih.gov/compound/16078
Mefloquine HCI	Fansimef	Antiparasitic	ND	Plant	Newman and Cragg, 2020	https://pubchem.ncbi.nlm.nih.gov/compound/Mefloquine
Artemether	Artemetheri	Antiparasitic	ND	Plant	Newman and Cragg, 2020	https://pubchem.ncbi.nlm.nih.gov/compound/68911
Artemisinin	Artemisin	Antiparasitic	N	Plant	Newman and Cragg, 2020	https://pubchem.ncbi.nlm.nih.gov/compound/68827
Artenusate	Arinate	Antiparasitic	ND	Plant	Newman and Cragg, 2020	https://pubchem.ncbi.nlm.nih.gov/compound/6917864
Arteether	Artemotil	Antiparasitic	ND	Plant	Newman and Cragg, 2020	https://pubchem.ncbi.nlm.nih.gov/compound/3000469
Quinine		Antiparasitic	N	Plant	Zhou et al., 2022	https://pubchem.ncbi.nlm.nih.gov/compound/3034034
Chloroquine		Antiparasitic	ND	Plant	Zhou et al., 2022	https://pubchem.ncbi.nlm.nih.gov/compound/Chloroquine
Amodiaquine		Antiparasitic	ND	Plant	Zhou et al., 2022	https://pubchem.ncbi.nlm.nih.gov/compound/Amodiaquine
Tafenoquine Succinate	Etaquine	Antiparasitic	ND	Plant	Newman and Cragg, 2020	https://pubchem.ncbi.nlm.nih.gov/compound/115358
Hydroxychloroquine		Antiparasitic/Autoimmune Diseases	ND	Plant	Zhou et al., 2022	https://pubchem.ncbi.nlm.nih.gov/compound/Hydroxychloroquine
Borneol		Antipyretic/Analgesic/Antiinflammatory	N	Plant	Taylor, 2000	https://pubchem.ncbi.nlm.nih.gov/compound/d-Borneol
Cimetropium Bromide	Alginor	Antispasmodic	ND	Plant	Newman and Cragg, 2020	https://go.drugbank.com/drugs/DB09271
Noscapine		Antitussive	N	Plant	Taylor, 2000	https://pmc.ncbi.nlm.nih.gov/articles/PMC4778555/
Sofalcone	Solon	Antiulcer	ND	Plant	Newman and Cragg, 2020	https://pmc.ncbi.nlm.nih.gov/articles/PMC4305943/
Plaunotol	Kelnac	Antiulcer	N	Plant	Newman and Cragg, 2020	https://pubchem.ncbi.nlm.nih.gov/compound/5282197
Yohimbine		Aphrodisiac	N	Plant	Taylor, 2000	https://pubchem.ncbi.nlm.nih.gov/compound/8969
Santonin		Ascaricide	N	Plant	Taylor, 2000	https://pubchem.ncbi.nlm.nih.gov/compound/221071
Extract Of Serenoa Repens	Permixon	Benign Prostatic Hypertroph	NB	Plant	Newman and Cragg, 2020	https://pubmed.ncbi.nlm.nih.gov/19591529/
Ipriflavone	Osten	Calcium Metabolism	ND	Plant	Newman and Cragg, 2020	https://doi.org/10.1016/S0271-5317(97)00055-9
Ouabain		Cardiotonic	N	Plant	Taylor, 2000	https://www.acs.org/molecule-of-the-week/archive/o/ouabain.html
Lanatosides		Cardiotonic	N	Plant	Taylor, 2000	https://go.drugbank.com/categories/DBCAT001258
Digoxin		Cardiotonic	N	Plant	Taylor, 2000	https://pubchem.ncbi.nlm.nih.gov/compound/2724385
Digitoxin		Cardiotonic	N	Plant	Taylor, 2000	https://pubchem.ncbi.nlm.nih.gov/compound/441207
Digitalin		Cardiotonic	N	Plant	Taylor, 2000	https://pubchem.ncbi.nlm.nih.gov/compound/441856
Deslanoside		Cardiotonic	N	Plant	Taylor, 2000	https://pubchem.ncbi.nlm.nih.gov/compound/28620
Adoniside		Cardiotonic	N	Plant	Taylor, 2000	https://id.nlm.nih.gov/mesh/C025018.html
Acetyldigoxin		Cardiotonic	N	Plant	Taylor, 2000	https://pubchem.ncbi.nlm.nih.gov/compound/Acetyldigoxin
Colforsin Daropate Hcl	Adele	Cardiotonic	ND	Plant	Newman and Cragg, 2020	https://pubchem.ncbi.nlm.nih.gov/compound/forskolin
Hidrosmin	Venosmil	Cardiovascular Disease	ND	Plant	Newman and Cragg, 2020	https://pmc.ncbi.nlm.nih.gov/articles/PMC8750193/
Daidzein		Cardiovascular System		Plant	Xu et al., 2024	https://doi.org/10.1155/2021/6331630
Puerarin		Cardiovascular System		Plant	Xu et al., 2024	https://pmc.ncbi.nlm.nih.gov/articles/PMC11121215/
Hesperidin		Cardiovascular System		Plant	Xu et al., 2024	https://doi.org/10.3390/nu14122387
Troxerutin		Cardiovascular System		Plant	Xu et al., 2024	https://doi.org/10.3389/fphar.2021.723145
Scutellarin		Cardiovascular System		Plant	Xu et al., 2024	https://doi.org/10.3389/fphar.2024.1470879
Diosmin		Cardiovascular System		Plant	Xu et al., 2024	https://doi.org/10.3390/biomedicines10051076
Physostigmine		Cholinesterase Inhibitor	N	Plant	Taylor, 2000	https://pubchem.ncbi.nlm.nih.gov/compound/Physostigmine
Methylnaltrexone Bromide	Relistor	Constipation	ND	Plant	Newman and Cragg, 2020	https://www.cancer.gov/publications/dictionaries/cancer-drug/def/methylnaltrexone-bromide
Theophylline		Diuretic, Bronchodilator	N	Plant	Taylor, 2000	https://www.ncbi.nlm.nih.gov/books/NBK507021/
Theobromine		Diuretic, Vasodilator	N	Plant	Taylor, 2000	https://www.ncbi.nlm.nih.gov/books/NBK507032/#:~:text=Theobromine%20is%20the%20principal%20alkaloid,beans%2C%20which%20contain%200.7%E2%80%931.2
Eupatilin		Gastric Ulcer; Gastritis		Plant	Xu et al., 2024	https://pubchem.ncbi.nlm.nih.gov/compound/5273755
Dosmalfate	Diotul	Gastroprotectant	ND	Plant	Newman and Cragg, 2020	https://doi.org/10.1016/j.intimp.2003.07.002
Podophyllotoxin	Condyline	Genital Warts	N	Plant	Newman and Cragg, 2020	https://pubchem.ncbi.nlm.nih.gov/compound/10607
Kunecatechins	Veregen	Genital Warts	NB	Plant	Newman and Cragg, 2020	https://www.cancer.gov/publications/dictionaries/cancer-drug/def/kunecatechins-ointment
Betain Anhydrous	Cystadane	Homocystinuria	N	Plant	Newman and Cragg, 2020	https://doi.org/10.3389/fbioe.2021.821075
Meglutol	Lipoglutaren	Hypolipidemic	N	Plant	Newman and Cragg, 2020	https://pubchem.ncbi.nlm.nih.gov/compound/Meglutol
Japanese Cedar Pollen	Cedartolen	Immediate Allergy	NB	Plant	Newman and Cragg, 2020	https://doi.org/10.2174/1389203723666220930155719
Ragweed Pollen Extract	Ragwitek	Immediate Allergy	NB	Plant	Newman and Cragg, 2020	https://go.drugbank.com/drugs/DB05368
Nicotine		Insecticide	N	Plant	Taylor, 2000	https://doi.org/10.3390/ijms241914570
Sennosides A, B		Laxative	N	Plant	Taylor, 2000	https://doi.org/10.3389/fphar.2021.714586
Guglipid	Guglip	Lipoprotein Disorders	N	Plant	Newman and Cragg, 2020	https://doi.org/10.1146/annurev.nutr.23.011702.073102
Silibinin		Liver Disorders; Poisoning		Plant	Xu et al., 2024	https://pubmed.ncbi.nlm.nih.gov/9447243/
Vecuronium Bromide	Norcuron	Muscle Relaxant	ND	Plant	Newman and Cragg, 2020	https://www.cancer.gov/publications/dictionaries/cancer-drug/def/vecuronium-bromide
Cannabis Sativa L Extract	Sativex	Neuropathic Pain	NB	Plant	Newman and Cragg, 2020	https://www.cancer.gov/publications/dictionaries/cancer-drug/def/cannabis-sativa-extract
Naldemedine Tosylate	Symproic	Opiod-Induced Constipation	ND	Plant	Newman and Cragg, 2020	https://doi.org/10.1111/nmo.13563
Zucapsacin	Civanex	Osteoarthritis	ND	Plant	Newman and Cragg, 2020	https://www.ncbi.nlm.nih.gov/books/NBK459168/
Pilocarpine		Parasympathomimetic	N	Plant	Taylor, 2000	https://doi.org/10.1371/journal.pone.0170281
Rotenone		Piscicide, Insecticide	N	Plant	Taylor, 2000	https://doi.org/10.1016/j.heliyon.2024.e28334
Allyl Isothiocyanate		Rubefacient	N	Plant	Taylor, 2000	https://www.acs.org/molecule-of-the-week/archive/a/allyl-isothiocyanate.html
Scopolamine		Sedative	N	Plant	Taylor, 2000	https://doi.org/10.1002/14651858.CD002851.pub4
Tubocurarine		Skeletal Muscle Relaxant	N	Plant	Taylor, 2000	https://pubchem.ncbi.nlm.nih.gov/compound/Tubocurarine
Anabesine		Skeletal Muscle Relaxant	N	Plant	Taylor, 2000	https://pubchem.ncbi.nlm.nih.gov/compound/3-Piperidin-2-ylpyridine
Papavarine		Smooth Muscle Relaxant	N	Plant	Taylor, 2000	https://doi.org/10.3390/molecules28073149
Pseudoephredrine		Sympathomimetic	N	Plant	Taylor, 2000	https://www.acs.org/molecule-of-the-week/archive/p/pseudoephedrine.html
Ephedrine		Sympathomimetic, Antihistamine	N	Plant	Taylor, 2000	https://doi.org/10.4997/jrcpe.2011.116
Convallatoxin		Vasodilator	N	Plant	Taylor, 2000	https://doi.org/10.1309/AJCPCOXF0O5XXTKD
Brovincamine Fumarate	Sabromin	Vasodilator; Cerebral	ND	Plant	Newman and Cragg, 2020	https://doi.org/10.1016/j.bmc.2023.117439
Asiaticoside		Vulnerary	N	Plant	Taylor, 2000	https://doi.org/10.1021/ie502657h
Extract From Birch Bark	Episalvan	Vulnerary	NB	Plant	Newman and Cragg, 2020	https://go.drugbank.com/drugs/DB16536
Data summary
Total no. of drugs	127
Broad disease area
Anticancer	26
Cardiovascular Diseases	23
Neurological & Neurodegenerative Disorders	16
Infectious diseases	14
Dermatological & Allergic Conditions	7
Psychiatric & Mental Health Conditions	6

## Sheet: ES3 - Marine Derived
Generic Name	Trade Name	Disease	Category of Source	Source (Organism)	Literature source	Source of origin (Information source)
Vedotin warhead used in Brentuximab vedotin approved ADCs	Adcetris	Anticancer		Marine	marinepharmacology	https://www.marinepharmacology.org/approved
Vedotin warhead used in Tisotumab vedotin-tftv approved ADCs	TIVDAK	Anticancer		Marine	marinepharmacology	https://www.marinepharmacology.org/approved
Vedotin warhead used in Disitamab Vedotin approved ADCs	Aidixi	Anticancer		Marine	marinepharmacology	https://www.marinepharmacology.org/approved
Lurbinectedin	Zepzelca	Anticancer		Marine	marinepharmacology	https://www.marinepharmacology.org/approved
Vedotin warhead used in Enfortumab Vedotin-ejfv approved ADCs	PADCEV	Anticancer		Marine	marinepharmacology	https://www.marinepharmacology.org/approved
Vedotin warhead used in Polatuzumab vedotin approved ADCs	Polivy	Anticancer		Marine	marinepharmacology	https://www.marinepharmacology.org/approved
Trabectedin	Yondelis	Anticancer	N	Marine	Newman and Cragg, 2020	https://www.cancer.gov/news-events/cancer-currents-blog/2015/fda-trabectedin-sarcoma#:~:text=Through%20NCI's%20Natural%20Products%20Branch,organism%20called%20a%20sea%20squirt.
Aplidine	Aplidin	Anticancer	N	Marine	Newman and Cragg, 2020	https://doi.org/10.1038/sj.leu.2402788
Cytarabine ocfosfate	Starsaid	Anticancer	ND	Marine	Newman and Cragg, 2020	https://doi.org/10.1016/s1470-2045(00)00292-8
Eribulin	Halaven	Anticancer	ND	Marine	Newman and Cragg, 2020	https://doi.org/10.1021/acs.orglett.4c03893
Ethyl icosapentate	Epadel	Antithrombotic	ND	Marine	Newman and Cragg, 2020	https://doi.org/10.1016/j.atherosclerosis.2016.08.005
Vidarabine	Arasena	Antiviral		Marine	marinepharmacology	https://doi.org/10.3390/md8102619
Omega-3-acid ethyl esters	Lovaza	Hypertriglyceridemia		Marine	marinepharmacology	https://www.marinepharmacology.org/approved
Eicosapenta enoic acid ethyl ester	Vascepa	Hypertriglyceridemia		Marine	marinepharmacology	https://www.marinepharmacology.org/approved
Omega-3-carboxylic acids	Epanova	Hypertriglyceridemia	N	Marine	Newman and Cragg, 2020	https://doi.org/10.3390/md22060285
Ziconotide	Prialt	Pain		Marine	marinepharmacology	https://www.marinepharmacology.org/approved
Data summary
Total no. of drugs	16
Broad disease area
Anticancer	10
Metabolic & Endocrine Disorders	3
